# Supplementary material for: Effect of diet and intestinal AhR expression on fecal microbiome and metabolomic profiles
Source: Microb Cell Fact. 2020 Nov 30;19:219. doi: 10.1186/s12934-020-01463-5 (PMC7708923; doi:10.1186/s12934-020-01463-5)
Supplement: Supplementary file 3 — Additional file 3: Tables S1. Summary of the Wilcoxon rank sum test for the first three principal comments scores of PCA at both weeks 8 and 26. [file 12934_2020_1463_MOESM3_ESM.xlsx]

## Sheet: TableS1
Table S1. Summary of the Wilcoxon rank sum test for the first three principal comments scores of PCA at both weeks 8 and 26.
	PC1_Week8	PC2_Week8	PC3_Week8	PC1_Week26	PC2_Week26	PC3_Week26
Diet	0.5641	0.11	0.003	0.3045	0.0615	0.4016
Genotype	0.0022	0.0014	0.0022	0.0002	0.0045	0
