# Supplementary material for: Effect of diet and intestinal AhR expression on fecal microbiome and metabolomic profiles
Source: Microb Cell Fact. 2020 Nov 30;19:219. doi: 10.1186/s12934-020-01463-5 (PMC7708923; doi:10.1186/s12934-020-01463-5)
Supplement: Supplementary file 6 — Additional file 6: Table S2. Summary of the number of differentially abundant metabolites at both weeks 8 and 26. [file 12934_2020_1463_MOESM6_ESM.xlsx]

## Sheet: TableS2
Table S2. Summary of the number of differentially abundant metabolites at both weeks 8 and 26.
	HFD AhRKO vs. HFD WT	LFD AhRKO vs. LFD WT	HFD AhRKO vs. LFD AhRKO	HFD WT vs. LFD WT
Week 8	29	32	34	27
Week 26	14	5	18	8
