# Supplementary material for: Effect of diet and intestinal AhR expression on fecal microbiome and metabolomic profiles
Source: Microb Cell Fact. 2020 Nov 30;19:219. doi: 10.1186/s12934-020-01463-5 (PMC7708923; doi:10.1186/s12934-020-01463-5)
Supplement: Supplementary file 7 — Additional file 7: Table S3. Differentially abundant metabolites between AhRKO and WT mice fed HFD at week 8. [file 12934_2020_1463_MOESM7_ESM.xlsx]

## Sheet: TableS3
Table S3. Differentially abundant metabolites between AhRKO and WT mice fed HFD at week 8
Metabolite name	Fold change	Adjusted p-value
Catechol	0.722977	0.0051505
Anthranilate	1.99481	0.0985235
alpha-D-Glucose	0.490972	0.0407424
Histamine	1.20312	0.0409057
Tryptamine	4.22121	0.0826161
Progesterone	2.61875	0.00754014
Pyridoxamine	2.26377	0.00454127
3-Oxo-Delta4-steroid	2.02267	0.0620579
Estradiol-17beta	2.40286	0.0381878
7-Dehydrocholesterol	1.73e-13	6.1467e-12
Dehydroepiandrosterone	1.87938	0.0380618
3-Ureidopropionate	1.30141	0.0156763
5-Phosphoribosylamine	0.081921	0.0547849
trans-1,2-Dihydrobenzene-1,2-diol	0.795583	0.00761421
7-Dehydrodesmosterol	2.6372	0.0872655
17alpha-Hydroxypregnenolone	1.92673	0.0446039
19-Oxoandrost-4-ene-3,17-dione	2.33831	0.0661107
2-Hydroxyestradiol	2.38113	0.0325363
17alpha,21-Dihydroxypregnenolone	3.29733	0.00758271
11-Dehydrocorticosterone	2.93415	0.0239585
21-Deoxycortisol	3.15671	0.00448318
L-Metanephrine	0.435677	0.0797782
6-Hydroxymelatonin	0.760401	0.00844785
Methylimidazoleacetic acid	2.95478	0.0607444
(4Z,7Z,10Z,13Z,16Z,19Z)-Docosahexaenoic acid	2.22829	0.0259819
1,5-Anhydro-D-fructose	0.579715	0.0425036
4-Methylaminobutanal	0.375879	0.00017499
beta-Ionone	0.697531	0.0290663
(R)-5,6-Dihydrothymine	2.52578	0.0246644
