# Supplementary material for: Effect of diet and intestinal AhR expression on fecal microbiome and metabolomic profiles
Source: Microb Cell Fact. 2020 Nov 30;19:219. doi: 10.1186/s12934-020-01463-5 (PMC7708923; doi:10.1186/s12934-020-01463-5)
Supplement: Supplementary file 8 — Additional file 8: Table S4. Differentially abundant metabolites between AhRKO and WT mice fed LFD at week 8. [file 12934_2020_1463_MOESM8_ESM.xlsx]

## Sheet: Table S4
Table S4. Differentially abundant metabolites between AhRKO and WT mice fed LFD at week 8
Metabolite name	Fold change	Adjusted p-value
Glycine	3.70967	0.089911
FMN	18.7726	0.08234
Urea	4.16747	0.066239
Anthranilate	2.84145	0.07915
5'-Methylthioadenosine	3.20625	0.069772
Androstenedione	2.56524	0.004241
5,6-Dihydrouracil	5.17567	0.086459
Tyramine	1.61972	0.048097
Phenylacetaldehyde	2.53667	0.034371
3-Oxo-Delta4-steroid	1.80808	0.060404
2-Deoxy-D-ribose 5-phosphate	5.8046	0.090795
Retinoate	3.10297	0.012324
Leukotriene A4	2.16412	1e-06
4-Maleylacetoacetate	6.37806	0.092166
L-Glutamate 5-semialdehyde	2.50658	0.029779
17alpha-Hydroxyprogesterone	1.77027	0.008881
Dehydroepiandrosterone	3.08773	0.048465
(5Z,13E)-11alpha-Hydroxy-9,15-dioxoprost-13-enoate	2.21492	0.002558
17alpha-Hydroxypregnenolone	2.01674	0.001408
16alpha-Hydroxydehydroepiandrosterone	2.74675	0.000282
17alpha,21-Dihydroxypregnenolone	3.76958	0.085787
11beta,17alpha,21-Trihydroxypregnenolone	3.08153	0.022529
21-Deoxycortisol	2.62042	0.018542
5,6-Dihydroxyindole	2.39841	0.001427
Indole-5,6-quinone	4.64886	0.002741
4,6-Dihydroxyquinoline	1.37218	0.068296
Prostaglandin G2	2.68446	0.005065
1,2-Dihydronaphthalene-1,2-diol	3.838	0.063493
beta-Ionone	4.91211	7.36e-05
Stearidonic acid	1.81821	0.036775
all-trans-4-Hydroxyretinoic acid	2.52881	0.059682
(R)-5,6-Dihydrothymine	4.75527	0.00342
