# Supplementary material for: Effect of diet and intestinal AhR expression on fecal microbiome and metabolomic profiles
Source: Microb Cell Fact. 2020 Nov 30;19:219. doi: 10.1186/s12934-020-01463-5 (PMC7708923; doi:10.1186/s12934-020-01463-5)
Supplement: Supplementary file 9 — Additional file 9: Table S5. Differentially abundant metabolites between AhRKO mice fed HFD and LFD at week 8. [file 12934_2020_1463_MOESM9_ESM.xlsx]

## Sheet: Table S5
Table S5. Differentially abundant metabolites between AhRKO mice fed HFD and LFD at week 8
Metabolite name	Fold change	Adjusted p-value
L-Aspartate	0.182292	0.047488
L-Serine	0.469528	0.047898
Uracil	0.720191	0.031599
Adenine	0.412581	0.051699
Pyridoxal	0.675864	0.000937
5,6-Dihydrouracil	0.244961	0.099773
Pantothenate	0.342966	0.051699
L-2-Aminoadipate	0.157753	0.051699
7-Dehydrocholesterol	3.98e-13	0.016102
L-Glutamate 5-semialdehyde	0.301037	0.00569
5-Oxoproline	0.272815	0.042613
4-Methylpentanal	0.339342	0.051699
N-Acetylmuramate	0.32082	0.052368
N-Acetylputrescine	0.578525	0.065453
Imidazole-4-acetate	0.680387	0.085274
5-Phosphoribosylamine	4.46e-05	0.023715
17alpha-Hydroxypregnenolone	2.53505	0.098838
17alpha,21-Dihydroxypregnenolone	3.11689	0.096815
11-Dehydrocorticosterone	3.25391	0.096605
21-Deoxycortisol	2.94101	0.090231
5,6-Dihydroxyindole	0.718085	0.021156
Indole-5,6-quinone	0.611633	0.002832
Indole-5,6-quinone	0.364984	0.022632
4,6-Dihydroxyquinoline	0.423573	0.000123
6-Hydroxymelatonin	0.14567	0.074455
5-Methoxyindoleacetate	0.489997	0.060426
Prostaglandin G2	0.552092	0.015629
1,2-Dihydronaphthalene-1,2-diol	0.412743	0.091934
(6Z,9Z,12Z)-Octadecatrienoic acid	4.31762	0.056469
Isonicotinic acid	0.62658	0.097183
4-Methylaminobutanal	0.679422	0.047898
beta-Ionone	0.419499	0.01697
1-Nitronaphthalene	0.196187	0.023779
1-Nitro-5,6-dihydroxy-dihydronaphthalene	0.000924	0.070035
18-Hydroxyoleate	9.52259	0.00071
