# Supplementary material for: Effect of diet and intestinal AhR expression on fecal microbiome and metabolomic profiles
Source: Microb Cell Fact. 2020 Nov 30;19:219. doi: 10.1186/s12934-020-01463-5 (PMC7708923; doi:10.1186/s12934-020-01463-5)
Supplement: Supplementary file 10 — Additional file 10: Table S6. Differentially abundant metabolites between WT mice fed HFD and LFD at week 8. [file 12934_2020_1463_MOESM10_ESM.xlsx]

## Sheet: Table S6
Table S6. Differentially abundant metabolites between WT mice fed HFD and LFD at week 8
Metabolite name	Fold change	Adjusted p-value
L-Aspartate	0.166951	0.019563
Adenine	0.222168	0.050041
Pantothenate	0.246344	0.027073
Leukotriene A4	2.42577	9e-06
L-2-Aminoadipate	0.464271	0.068595
L-Glutamate 5-semialdehyde	0.556838	0.01798
Dehydroepiandrosterone	2.79722	0.023026
5-Oxoproline	0.349756	0.023573
N-Acetylmuramate	0.294765	0.07893
5-Phosphoribosylamine	0.000105	0.000801
(5Z,13E)-11alpha-Hydroxy-9,15-dioxoprost-13-enoate	2.23988	0.002491
17alpha-Hydroxypregnenolone	3469.43	0.080248
16alpha-Hydroxydehydroepiandrosterone	2.3969	0.004848
11beta,17alpha,21-Trihydroxypregnenolone	2.42157	0.003641
11-Dehydrocorticosterone	0.45157	0.099765
21-Deoxycortisol	2.44869	0.04475
Indole-5,6-quinone	1.70389	0.054247
5-Hydroxyindoleacetate	0.024166	6.24e-07
4,6-Dihydroxyquinoline	0.477684	0.001387
D-Urobilinogen	5.79275	0.02349
15(S)-HPETE	4.15397	0.005818
(6Z,9Z,12Z)-Octadecatrienoic acid	3.57264	0.022336
beta-Ionone	2.1171	0.004586
Ecgonine methyl ester	8.73317	0.030073
1-Nitronaphthalene	0.151476	0.000792
Stearidonic acid	3.57299	0.011301
18-Hydroxyoleate	3.75072	0.036457
