# Supplementary material for: Effect of diet and intestinal AhR expression on fecal microbiome and metabolomic profiles
Source: Microb Cell Fact. 2020 Nov 30;19:219. doi: 10.1186/s12934-020-01463-5 (PMC7708923; doi:10.1186/s12934-020-01463-5)
Supplement: Supplementary file 11 — Additional file 11: Table S7. Differentially abundant metabolites between AhRKO and WT mice fed HFD at week 26. [file 12934_2020_1463_MOESM11_ESM.xlsx]

## Sheet: Table S7
Table S7. Differentially abundant metabolites between AhRKO and WT mice fed HFD at week 26
Metabolite name	Fold change	Adjusted p-value
L-Ornithine	0.136649	0.029346
Catechol	1.47108	0.058766
Biotin	4.11074	0.096344
Tryptamine	6.25968	0.082281
Tyramine	6.14402	0.076323
Naphthalene	1.63555	0.088748
Sphinganine	0.381739	0.082871
Porphobilinogen	2.404	0.037043
4-Methylpentanal	0.2576	0.094717
Dopamine	0.197184	0.006272
3,4-Dihydroxyphenylacetaldehyde	2.71654	0.00113
trans-1,2-Dihydrobenzene-1,2-diol	1.43821	0.011323
19-Oxoandrost-4-ene-3,17-dione	9.04537	0.076652
Formyl-N-acetyl-5-methoxykynurenamine	10.7545	0.028069
