# Supplementary material for: Effect of diet and intestinal AhR expression on fecal microbiome and metabolomic profiles
Source: Microb Cell Fact. 2020 Nov 30;19:219. doi: 10.1186/s12934-020-01463-5 (PMC7708923; doi:10.1186/s12934-020-01463-5)
Supplement: Supplementary file 12 — Additional file 12: Table S8. Differentially abundant metabolites between AhRKO and WT mice fed LFD at week 26. [file 12934_2020_1463_MOESM12_ESM.xlsx]

## Sheet: Table S8
Table S8. Differentially abundant metabolites between AhRKO and WT mice fed LFD at week 26
Metabolite name	Fold change	Adjusted p-value
Catechol	2.09166	0.057891
Tyramine	4.69455	0.022715
Naphthalene	2.81444	0.02164
Sphinganine	0.037567	0.016179
3-Dehydrosphinganine	0.286525	0.072997
