# Supplementary material for: Effect of diet and intestinal AhR expression on fecal microbiome and metabolomic profiles
Source: Microb Cell Fact. 2020 Nov 30;19:219. doi: 10.1186/s12934-020-01463-5 (PMC7708923; doi:10.1186/s12934-020-01463-5)
Supplement: Supplementary file 13 — Additional file 13: Table S9. Differentially abundant metabolites between AhRKO mice fed HFD and LFD at week 26. [file 12934_2020_1463_MOESM13_ESM.xlsx]

## Sheet: Table S9
Table S9. Differentially abundant metabolites between AhRKO mice fed HFD and LFD at week 26
Metabolite name	Fold change	Adjusted p-value
L-Aspartate	0.071924	0.031616
Taurine	0.256388	0.047267
Tyramine	0.01122	0.041795
Leukotriene A4	3.87674	2.5e-05
L-Glutamate 5-semialdehyde	0.319484	0.079847
5-Phosphoribosylamine	1.16e-05	0.00633
(5Z,13E)-11alpha-Hydroxy-9,15-dioxoprost-13-enoate	3.37796	0.008661
17alpha,21-Dihydroxypregnenolone	0.30568	0.081446
11beta,17alpha,21-Trihydroxypregnenolone	3.63193	0.001667
5-Hydroxyindoleacetate	0.047237	0.006801
D-Urobilinogen	2.54946	0.073939
15(S)-HPETE	4.79635	0.00329
(6Z,9Z,12Z)-Octadecatrienoic acid	6.03454	4.6e-05
Ecgonine methyl ester	5.70607	0.034847
1-Nitro-5,6-dihydroxy-dihydronaphthalene	0.001992	0.07187
Stearidonic acid	4.68428	6.3e-05
all-trans-4-Hydroxyretinoic acid	4.67446	0.021722
18-Hydroxyoleate	4.1021	0.000438
