# Supplementary material for: Effect of diet and intestinal AhR expression on fecal microbiome and metabolomic profiles
Source: Microb Cell Fact. 2020 Nov 30;19:219. doi: 10.1186/s12934-020-01463-5 (PMC7708923; doi:10.1186/s12934-020-01463-5)
Supplement: Supplementary file 14 — Additional file 14: Table S10. Differentially abundant metabolites between WT mice fed HFD and LFD at week 26. [file 12934_2020_1463_MOESM14_ESM.xlsx]

## Sheet: Table S10
Table S10. Differentially abundant metabolites between WT mice fed HFD and LFD at week 26
Metabolite name	Fold change	Adjusted p-value
Estradiol-17beta	0.248645	0.05642
L-2-Aminoadipate	0.246156	0.087661
7-Dehydrocholesterol	11.3342	0.079238
5-Phosphoribosylamine	0.000633	0.065971
11beta,17alpha,21-Trihydroxypregnenolone	4.0418	0.05548
15(S)-HPETE	5.35588	0.068563
beta-Ionone	2.33468	0.073822
1-Nitro-5,6-dihydroxy-dihydronaphthalene	4.31e-14	5.44e-17
